# Supplementary material for: Serum levels of interleukin-17, -18, -22, and -25 in patients with bullous pemphigoid before and after treatment
Source: Front Med (Lausanne). 2025 Jul 29;12:1559372. doi: 10.3389/fmed.2025.1559372 (PMC12339321; doi:10.3389/fmed.2025.1559372)
Supplement: Supplementary file 1 [file Table_1.xlsx]

## Sheet: BP
Number	Age(year)	Gender	Duration(day)	IL-17 (before-treatment, ng/l)	IL-17 (after-treatment, ng/l)	IL-18 (before-treatment, ng/l)	IL-18 (after-treatment, ng/l)	IL-22 (before-treatment)	IL-22 (after-treatment, ng/l)	IL-25 (before-treatment)	IL-25 (after-treatment, ng/l)	EOS% (before-treatment)	EOS% (after-treatment)	BP180 (before-treatment,u/ml)	BP180 (after-treatment,u/ml)	BP230 (before-treatment,u/ml)	BP230 (after-treatment,u/ml)	IgE (before-treatment,mg/ml)	IgE (after-treatment,mg/ml)
1	59	male	4	52.37	47.52	105.05	90.4	32.1	22.1	50.59	23.46	4.9	0.04	1.23	1.17	1.55	1.45	880.26	547.18
2	50	male	20	49.6	45.26	116.07	108.36	43.78	36.77	68.36	64.43	15.01	0.14	407.67	408.5	5.06	1.95	1173.47	945.18
3	73	male	95	46.36	40.39	103.95	70.9	29.07	26.81	44.78	28.45	8.11	0.3	无	无	无	无	735.47	593.78
4	94	male	23	62.36	83.17	89.63	93.48	57.82	37.35	70.38	90.59	13.91	0	273.5	205.33	1.6	1.56	895.73	1219.59
5	53	female	450	38.16	30.33	111.66	94.04	30.86	27.9	49.76	34.26	3.34	0.14	155.74	253.5	2.38	4.2	932.7	804.75
6	77	male	8	57.41	70.65	107.25	274.32	28.21	57.75	121.8	147.95	9.84	3.54	154.09	194.06	15.24	15.52	890.16	1112.96
7	78	female	12	45.16	38.26	173.9	110.01	32.16	29.84	55.31	49.76	3.1	0.74	384.5	433	0.93	1.02	889.86	665.23
8	69	female	92	32.38	28.79	151.32	159.58	30.12	27.9	74.74	68.03	0.4	0	80.67	113.67	202.92	152.72	1214.28	929.24
9	68	male	3650	43.47	38.24	106.15	96.24	27.98	17.59	44.85	31.21	1.9	0.3	0.95	0.88	14.1	1.53	1133.61	836.26
10	87	female	10	50.25	45.26	80.27	84.12	59.53	29.22	78.06	50.59	40.71	8.21	483	466.5	1.07	0.96	563.48	1452.57
11	71	male	93	47.78	40.03	75.8	66.7	26.65	16.42	39.28	27.1	5.64	0.14	1.23	1.04	1.53	1.69	1178.5	742.57
12	72	male	1095	45.01	40.68	90.73	84.12	26.78	24.44	38.48	28.24	29.24	0.14	431	359.17	1.42	0.98	948.22	612.52
13	40	female	365	86.38	110.34	194.04	213.7	82.2	134.57	105.85	157.69	3.34	0.14	84.73	97.45	1.86	1.8	1127.73	1284.69
14	72	female	210	59.24	50.32	175.86	181.6	67.66	48.6	65.92	49	2	0.14	150.62	274.64	1.51	1.65	1467.15	1092.16
15	63	female	25	70.29	90.98	119.92	168.15	48.13	82.49	22.39	93.77	4	0.34	392.22	435.49	363.64	356.64	1428.66	1764.51
16	60	female	30	47.34	40.56	116.07	100.55	29.96	26.81	32.63	26.51	0.14	0.04	460.26	460.75	1.98	1.54	1103.96	878.51
17	84	female	730	42.74	36.28	100.09	73.11	25.72	22.02	47.82	36.75	1.9	0.04	203.47	136.59	3.62	1.6	1106.87	964.24
18	90	female	30	34.65	30.78	164.29	101.75	28.44	24.55	34.57	27.1	6	0.04	474.67	424.5	243.63	244.54	1516.09	1278.15
19	67	male	20	41.51	34.65	64.84	79.96	29.92	25.02	37.93	21.8	34.91	0	255.82	281.58	107.44	149.58	1478.76	1338.15
20	87	female	60	98.42	120.38	76.96	129.84	65.8	82.61	94.09	129.97	21.51	0.4	194.67	391.83	123.51	159.11	1584.29	2771.99
21	74	male	705	118.47	130.48	145.5	220.17	47.12	78.87	127.65	194.6	27.71	0.22	287.03	114.29	72.21	40.53	1649.57	2765.07
22	53	female	30	45.51	38.26	98.38	65.88	42.06	37.82	51.62	31.28	5.81	0.14	1.42	1.84	4.19	2.1	1104.13	957.93
23	54	female	5	64.26	59.43	113.86	98.99	75.65	64.05	92.31	72.66	6.31	0.34	213.38	138.07	10.57	6.67	732.09	1387.98
24	43	female	20	37.91	30.55	198.69	154.07	34.71	27.59	38.25	22.63	7.81	0.04	1.05	1.2	1.02	1.15	1146.64	1127.71
25	52	female	300	55.41	50.73	97.89	105.05	60.12	44.36	66.2	44.81	6.64	0.14	241.78	378.84	5.71	3.43	1133.92	921.17
26	50	male	360	41	36.25	53.83	62.64	28.21	20	39.35	21.53	1.44	0.04	6.62	7.88	11.94	12.05	703.77	433.9
27	65	female	120	30.26	25.46	107.25	76.96	29.73	20.19	35.6	23.39	13.41	0.34	471.58	430.98	1.71	1.93	973.82	664.58
28	77	female	100	47.32	32.58	192.93	126.53	28.08	25.56	40.7	22.63	2	0.24	5.54	1.61	1.32	1.64	1170.3	896.38
29	82	female	20	52.82	44.02	186.32	122.68	46.19	29.61	64.26	42.63	4.9	0.04	279.45	216.88	10.82	8.53	1648.74	1448.49
30	67	female	370	42.1	27.96	109.46	115.52	31.44	25.1	39.59	25.71	8.11	0.64	240.25	273.13	267.08	272.63	1086.57	846.68
31	66	female	20	56.24	49.4	146.62	134.24	56.81	39.69	74.26	52.53	10.04	0.2	344.67	339.04	6.32	3.5	1626.21	1419.35
32	67	male	150	49.32	41.43	108.36	57.13	33.62	26.03	42.08	21.8	7.24	4.34	500.55	493.28	1.93	1.91	1354.48	1230.49
33	62	male	160	35.8	29.19	116.62	57.13	24.63	22.92	33.43	24.88	5.2	0.42	1.46	1.54	1.62	1.09	1247.65	1116.06
34	62	male	740	38.34	31.63	81.68	61.99	23.23	26.89	39.87	25.99	11.61	25.94	461.91	519.21	9.47	14.73	1355.82	1233.13
35	19	female	14	42.63	34.27	73.11	87.98	34.94	27.16	51.14	43.18	17.81	0.8	54.8	82.4	15.3	14.96	1416.88	1204.6
36	65	female	95	35.04	27.62	68.7	84.12	27.04	23.15	40.14	27.37	5	4.94	284.02	348.67	1.81	1.93	1135.51	964.14
37	78	male	20	44.55	36.84	123.23	84.12	31.9	26.34	42.39	22.91	18.34	0.14	502.96	238.93	1.36	1.19	1223.15	808.49
38	69	male	70	35.71	28.53	157.13	101.75	43.69	22.84	30.18	20.58	19.81	0.94	307.2	337.63	1.86	1.98	1447.89	1381.99
39	69	male	7	42.68	36.23	64.84	75.31	26.57	22.99	41.25	29.35	9.51	0.12	421.09	415.73	0.99	1.12	1293.53	904.01
40	85	male	25	42.61	35	116.07	108.36	43.46	26.65	39.59	26.51	8.01	0.14	348.67	357.55	253.13	246.15	1130.62	806.27
41	47	female	110	48.96	36.17	105.29	83.31	30.2	20.12	49.45	40.5	14.64	1.74	334.19	321.15	117.41	136.14
42	70	male	180	43.52	38.53	119.73	100.89	30.08	25.02	43.48	38.58	0.54	0.24	304.29	315.01	14.24	14.87
43	71	male	100	58.92	52.25	132.29	112.82	47.02	39.39	69.26	64.15	44.21	1.14	467.19	490.92	8.7	32.85
44	71	female	108	48.6	62.36	92.73	114.71	41.4	50.79	70.54	85.24	19.01	1.94	499.06	484.86	7.74	6.6
45	65	female	114	42.28	32.83	82.68	66.35	35.54	25.74	53.29	45.62	22.84	1.14	1.46	1.52	1.5	1.55
46	67	female	30	39.97	30.27	120.99	103.4	34.09	29.19	49.02	41.14	19.2	1.14	363.65	381.58	213	330.36
47	52	female	50	44.75	35.35	102.78	88.96	35.78	30.56	53.07	46.25	20.71	1.7	258.18	259.59	169.68	210.39
48	86	female	730	43	34.73	112.19	104.03	29.52	25.5	44.98	37.73	15.61	2.94	450.31	474.39	22.25	29.53
49	83	female	40	52.81	47.16	126.64	105.29	54.16	46.7	69.69	62.45	38.41	3.34	478.61	475.1	89.3	69.48
50	59	male	170	63.08	52.12	134.8	112.82	50.23	42.28	83.11	72.03	0	0.02	522.91	524.67	7.65	8.62
51	76	female	365	43.98	36.69	104.03	85.82	35.38	30.48	52.01	41.14	6.54	0	368.4	333.95	5.39	3.91
52	74	female	400	40.02	34.17	91.47	64.67	35.78	32.41	49.24	42.21	9.31	0.5	113.69	117.91	128.1	200.69
53	72	male	17	63.7	51.89	141.08	121.61	54.73	47.42	73.53	68.2	15.41	0.14	397.5	468.35	3.53	2.96
54	63	male	390	68.52	61.49	134.8	112.19	50.31	43.33	72.89	63.94	3.34	4.24	479.67	308.28	9.74	134.98
55	90	male	63	38.53	30.73	84.56	75.77	33.29	26.3	57.55	53.5	5.7	0.6	101.25	379.5	15.79	143.94
56	66	female	1100	36.94	29.65	99.01	78.29	37.22	30.64	59.89	56.05	2.7	0.04	1.2	1.36	1.56	1.42
57	87	male	110	61.54	49.11	113.45	104.03	54.57	45.81	70.54	63.94	6.31	0.04	396.52	208.26	19.65	14.44
58	55	female	730	36.58	27.54	115.33	87.08	30.4	26.71	43.27	35.6	3.7	0.04	5.46	2	1.8	1.95
59	72	male	90	114.43	98.81	144.85	125.38	67.41	54.32	107.62	92.06	11.31	0.12	289.65	323.4	6.52	9.13
60	73	male	90	124.24	103.03	149.24	116.59	70.54	63.48	102.5	87.37	6.61	0.04	480.9	454.64	6.12	5.64
61	66	female	28	39.92	32.47	110.31	105.92	33.93	27.91	61.81	58.82	43.44	1.8	158.34	333.59	2.17	1.79
