# Supplementary material for: Serum levels of interleukin-17, -18, -22, and -25 in patients with bullous pemphigoid before and after treatment
Source: Front Med (Lausanne). 2025 Jul 29;12:1559372. doi: 10.3389/fmed.2025.1559372 (PMC12339321; doi:10.3389/fmed.2025.1559372)
Supplement: Supplementary file 2 [file Table_2.xlsx]

## Sheet: HC
Number	Age(year)	Gender	IL-17(ng/l)	IL-18(ng/l)	IL-22(ng/l)	IL-25(ng/l)	EOS%
1	59	male	13.68	88.72	13.64	23.53	0.7
2	50	male	13.5	64.28	15.41	27.72	0.1
3	70	male	10.76	31.61	14.01	23.22	0.8
4	70	male	18.64	50.06	15.5	24.85	1.4
5	64	male	16.47	48.7	12.89	21.89	0.04
6	74	male	17.46	40.54	14.2	27.5	0.1
7	51	male	13.78	61.22	19.53	25.65	0.2
8	66	male	12.83	59.18	13.92	27.14	0.8
9	65	male	16.94	87.98	11.96	19.57	0
10	66	male	15.15	89.3	13.34	21.73	1
11	77	male	14.72	45.26	19.53	24.64	0
12	69	male	19.01	44.32	16.71	24.59	1.6
13	65	male	19.31	45.9	11.58	22.26	1.7
14	82	male	16.33	28.55	19.9	19.08	0
15	65	male	12.99	53.63	15.41	13.7	1.5
16	70	male	16.66	29.57	14.66	26.92	1.9
17	51	female	17.18	51.01	13.54	21.37	0.11
18	70	female	16.33	46.42	11.4	19.78	0.09
19	68	female	13.07	40.94	18.5	18.99	0.7
20	75	female	12.22	57.65	15.97	23.44	1
21	80	female	12.65	76.54	16.81	27.19	1
22	72	female	15.01	73	14.94	15.07	1
23	85	female	14.54	68.88	14.94	24.33	0.31
24	40	female	17.75	77.05	17.66	24.54	1.5
25	64	female	16.66	84.71	14.57	21.11	1.9
26	61	female	12.68	76.1	16.16	25.6	0.9
27	72	female	17.94	76.24	12.89	20.05	0.4
28	50	female	14.54	45.9	7.4	19.04	1
29	54	female	12.99	46.97	13.65	20.05	0
30	63	female	14.2	58.93	13.45	24.85	0.02
31	51	female	16.76	41.82	16.83	3.08	0
32	66	female	10.05	85.66	16.16	15.69	0.7
33	75	female	9.86	59.25	12.14	24.85	0.8
34	70	female	11.46	31.61	19.72	23.22	0.9
35	65	female	14.9	59.32	16.53	22.43	0.16
36	90	female	11.37	68.37	13.17	26.61	0.7
37	21	female	16.99	80.11	10.65	20.65	1.3
38	63	female	7.07	43.53	12.14	24.76	0.08
39	67	female	11.51	56.68	18.5	22.43	1.2
40	63	female	13.78	76.03	12.5	15.03	0.2
41	67	male	19.02	44.26	19.56	27.08	7.01
42	75	male	17.33	36.21	20.52	32.62	3.1
43	58	male	20.2	45	22.21	29.42	1.2
44	77	male	19.94	46.26	20.28	29.21	2.8
45	69	male	19.12	28.05	19	30.27	1.84
46	79	male	11.16	56.94	19.88	28.57	1.8
47	80	male	19.33	34.96	18.92	31.98	1.7
48	67	male	19.74	71.38	18.76	26.44	1.8
49	79	male	16.5	41.24	19.72	30.27	2.2
50	45	female	16.71	29.31	18.12	28.36	2.9
51	68	female	14.6	41.24	17.39	29	2.7
52	64	female	15.32	60.7	17.15	30.27	3
53	67	female	12.6	46.26	18.92	26.65	2.84
54	57	female	16.71	70.75	18.2	27.5	0.8
55	79	female	20.82	29.93	17.95	28.14	4.2
56	78	female	12.04	36.21	17.79	27.08	1.8
57	73	female	13.27	44.38	19.72	27.72	1.9
58	72	female	18.2	45	18.76	29	2.1
59	67	female	16.56	40.61	17.95	26.23	2.1
60	55	female	16.76	69.49	20.2	26.01	0.4
61	64	female	17.99	41.24	16.99	27.72	2.7
